# Supplementary material for: Impact of Antibiotic Therapy on the Upper Respiratory Tract and Gut Mycobiome in Patients with Cystic Fibrosis
Source: J Fungi (Basel). 2025 Aug 28;11(9):631. doi: 10.3390/jof11090631 (PMC12471002; doi:10.3390/jof11090631)
Supplement: Supplementary file 1 [file jof-11-00631-s001.zip]

Archive with 1 entries (1 files):
- jof-3739452-supplementary.pdf
